# Supplementary material for: A Requirement for Neutrophil Glycosaminoglycans in Chemokine:Receptor Interactions Is Revealed by the Streptococcal Protease SpyCEP
Source: J Immunol. 2019 Apr 22;202(11):3246–55. doi: 10.4049/jimmunol.1801688 (PMC6526389; doi:10.4049/jimmunol.1801688)
Supplement: Data Supplement [file JI_1801688.zip]

Archive with 5 entries (5 files):
- JI_1801688_Supplemental_Figures_1.pdf
- JI_1801688_Supplemental_Material_2.pdf
- JI_1801688_Supplemental_Video_1.mov
- JI_1801688_Supplemental_Video_2.mov
- manifest.xml
