# Supplementary material for: A Requirement for Neutrophil Glycosaminoglycans in Chemokine:Receptor Interactions Is Revealed by the Streptococcal Protease SpyCEP
Source: J Immunol. 2019 Apr 22;202(11):3246–55. doi: 10.4049/jimmunol.1801688 (PMC6526389; doi:10.4049/jimmunol.1801688)
Supplement: Data Supplement [file JI_1801688.zip › manifest.xml]

<?xml version="1.0" encoding="ISO-8859-1"?>
<!DOCTYPE datasupp PUBLIC "-//HIGHWIRE//DTD HighWire Data Supplement Manifest//EN" "http://schema.highwire.org/public/hwx/ds/datasupplement_manifest.dtd">
<datasupp sitecode="jimmunol">
<resource type="doi">10.4049/jimmunol.1801688</resource>
<linktext>Data Supplement</linktext>
<datasupp_id_string>Supplemental</datasupp_id_string>
<title>Data Supplement</title>
<description>
</description>
<file>
<filename>JI_1801688_Supplemental_Figures_1.pdf</filename>
<linktext>Supplemental Figures 1 (PDF)</linktext>
<item_id_string>Supplemental_PDF1</item_id_string>
<description>
</description>
</file>
<file>
<filename>JI_1801688_Supplemental_Material_2.pdf</filename>
<linktext>Supplemental Material 2 (PDF)</linktext>
<item_id_string>Supplemental_PDF2</item_id_string>
<description>
</description>
</file><file>
<filename>JI_1801688_Supplemental_Video_1.mov</filename>
<linktext>Supplemental Video 1 (MOV)</linktext>
<item_id_string>Supplemental_MOV3</item_id_string>
<description>
</description>
</file>
<file>
<filename>JI_1801688_Supplemental_Video_2.mov</filename>
<linktext>Supplemental Video 2 (MOV)</linktext>
<item_id_string>Supplemental_MOV4</item_id_string>
<description>
</description>
</file>
</datasupp>
